# Supplementary material for: Efficient Removal of Ciprofloxacin from Contaminated Water via Polystyrene Anion Exchange Resin with Nanoconfined Zero-Valent Iron
Source: Nanomaterials (Basel). 2022 Dec 26;13(1):116. doi: 10.3390/nano13010116 (PMC9823821; doi:10.3390/nano13010116)
Supplement: Supplementary file 1 [file nanomaterials-13-00116-s001.zip]

Archive with 1 entries (1 files):
- nanomaterials-2106107-supplementary.pdf
